# Supplementary material for: Dispersal similarly shapes both population genetics and community patterns in the marine realm
Source: Sci Rep. 2016 Jun 27;6:28730. doi: 10.1038/srep28730 (PMC4921837; doi:10.1038/srep28730)
Supplement: Supplementary Table S1 [file srep28730-s2.xls]

## Sheet: CIRCULABLE
Species	IBD slope (Fst/km)	p-value	Cases with significant IBD slope (correction applied on mitochodrial markers), mean IBD slope per species	Dispersal scale (Km)	Method	Biological groups	Reference	Habitat
Acanthaster planci	8.05e-06	<.05	1.33e-05	120.436	Allozyme	Dispersing	Nishida and Lucas 1988	rocky
Acanthaster planci (non-outbreaking)	1.19e-05	<.05			Allozyme	Dispersing	Benzie 1994	rocky
Acanthaster planci	2e-05	0.001			Microsatellites	Dispersing	Yasuda et al. 2009	rocky
Acanthaster planci	5.985e-08	0.7525			Mitochondrial	Dispersing	Yasuda et al 2014	rocky
Acanthaster planci	-8.206e-06	0.9355			Microsatellites	Dispersing	Yasuda et al 2014	rocky
Acropora cuneata	0.03	<.05	0.03	0.053352	Allozyme	NDL	Ayre and Hughes 2000	rocky
Acropora cytherea	0.016	<.05	0.016	0.100041	Allozyme	Dispersing	Ayre and Hughes 2000	rocky
Acropora hyacinthus	0.014	<.05	0.014	0.114335	Allozyme	Dispersing	Ayre and Hughes 2000	rocky
Acropora palifera	0.018	<.05	0.018	0.0889246	Allozyme	NDL	Ayre and Hughes 2000	rocky
Adalaria proxima	0.024	0.019	0.024	0.0666915	Allozyme	Dispersing	Todd et al. 1998	rocky
Alpheus angulosus	0.0002521	0.1091			Mitochondrial	Dispersing	Mathews 2007	soft-mixed
Alpheus angulosus	-9.302e-06	0.634			Microsatellites	Dispersing	Mathews 2007	soft-mixed
Amphipholis squamata	0.0008089	0.207			Microsatellites	NDL	Boissin et al. 2008	rocky
Asterina gibbosa	8.864e-05	<.05	8.864e-05	18.0674	AFLP	Dispersing	Baus et al. 2005	rocky
Astropecten aranciacus	0.000353034	0.0023	0.000353034	4.53575	Microsatellites	Dispersing	Zulliger et al. 2009	rocky
Balanophyllia elegans	0.00204	<.05	0.00204	0.7848	Allozyme	NDL	Hellberg 1994, Palumbi 2001	rocky
Bedeva hanleyi	0.000263	<.05	0.000263	6.08867	Allozyme	Dispersing	Borsa et al. 1997	rocky
Bembicium vittatum	0.000347	<.05	0.000347	4.61463	Allozyme	NDL	Parsons 1996	rocky
Botryllus schlosseri	3.569e-05	0.2625			Mitochondrial	Dispersing	Lopez-Legentil et al. 2006	rocky
Buccinum undatum	NA	>.05			Microsatellites	NDL	Weetman et al. 2007	rocky
Bunodosoma caissarum	3.65e-05	<.05	3.65e-05	43.8804	Allozyme	Dispersing	Russo et al. 1994	rocky
Callichirus islagrande	3.593e-05	0.0706			Microsatellites	Dispersing	Bilodeau et al. 2005	rocky
Carcinus maenas	0.00115391	0.0052	0.00115391	1.38753	Microsatellites	Dispersing	Domingues et al. 2010	soft-mixed
Carterospongia flabellifera	0.00162	<.05	0.00162	0.988289	Allozyme	Dispersing	Benzie et al. 1994	rocky
Cellana exarata	4.1e-05	<.05	1.025e-05	156.277	Mitochondrial	Dispersing	Bird et al. 2007	rocky
Cellana sandwicensis	5.79366e-05	<.05	1.44841e-05	110.589	Mitochondrial	Dispersing	Bird et al. 2007	rocky
Cellana talcosa	0.000874174	<.05	0.000218544	7.32737	Mitochondrial	Dispersing	Bird et al. 2007	rocky
Celleporella hyalina	0.0002577	0.0014	6.4425e-05	24.8591	Mitochondrial	Dispersing	Gomez et al 2007	soft-mixed
Centrostephanus rodgersii	-3.08e-06	0.997			Microsatellites	Dispersing	Banks et al. 2007	rocky
Cerastoderma edule	0.00001949	<.05	0.00001949	82.1825	Microsatellites	Dispersing	Coscia et al. 2013	soft-mixed
Cerastoderma glaucum	1.53e-05	<.05	1.53e-05	104.691	Allozyme	Dispersing	Mariani et al. 2002	soft-mixed
Chthamalus montagui	8e-06	<.05	9e-06	177.984	Allozyme	Dispersing	Pannacciulli et al. 1997	rocky
Chthamalus montagui	1e-05	<.05			Allozyme	Dispersing	Pannacciulli et al. 1997	rocky
Chthamalus stellatus	1.24e-05	<.05	9.8e-06	163.454	Allozyme	Dispersing	Pannacciulli et al. 1997	rocky
Chthamalus stellatus	7.2e-06	<.05			Allozyme	Dispersing	Pannacciulli et al. 1997	rocky
Cittarium pica	0.000971782	0.006	0.000242946	6.59132	Mitochondrial	Dispersing	Diaz‐Gerguson et al. 2010	soft-mixed
Crassostrea virginica	0.000564361	0.009	0.000564361	2.83719	Microsatellites	Dispersing	Rose et al. 2006	rocky
Crepidula fornicata	3.9051e-05	<.05	3.9051e-05	41.0137	Microsatellites	Dispersing	Dupont et al. 2007	soft-mixed
Crepidula fornicata	6.712e-05	0.008	5.30855e-05	30.1697	Microsatellites	Dispersing	Dupont et al. 2007	soft-mixed
Cominella lineolata	0.002906	<.05	0.002906	0.550907	Allozyme	Dispersing	Hoskin 1997	rocky
Concholepas concholepas	1.31e-05	<.05	1.31e-05	122.275	Allozyme	Dispersing	Gallardo and Carrasco 1996	rocky
Cyclope neritea	0.000171555	0.016	4.28887e-05	37.3434	Mitochondrial	NDL	Simon‐Bouhet et al. 2006	soft-mixed
Donax deltoides	8.18e-06	<.05	8.18e-06	195.828	Allozyme	Dispersing	Murray-Jones and Ayre 1997	soft-mixed
Echinometra lucunter	2.12e-05	<.05	1.06e-05	151.116	Mitochondrial	Dispersing	McCartney et al. 2000	rocky
Echinometra mathaei	3e-05	<.05	1.5e-05	106.785	Mitochondrial	Dispersing	Palumbi 1997, Palumbi2003	rocky
Electra pilosa	0.000268	<.05	0.000268	5.97506	RADP	Dispersing	Goldson et al. 2001	rocky
Glycera dibranchiata	0.000318	<.05	0.000318	5.0355	Allozyme	Dispersing	Bristow and Vadas 1991	soft-mixed
Haliotis cracherodii	-1.393e-05	>.05			Microsatellites	Dispersing	Gruenthal and Burton 2008	rocky
Haliotis cracherodii	6.63e-05	NA			Mitochondrial	Dispersing	Hamm and Burton 2000	rocky
Haliotis cracherodii	9.37282e-05	0.001	2.3432e-05	68.3554	Mitochondrial	Dispersing	Gruenthal and Burton 2008	rocky
Haliotis coccoradiata	NA	>0.5			Microsatellites	Dispersing	Piggot et al. 2008	rocky
Hediste diversicolor	0.000386	<.05	0.000386	4.14834	Allozyme	NDL	Abbiati and Maltagliati 1996	soft-mixed
Heliocidaris erythrogramma	0.000221	<.05	0.0001105	14.4928	Mitochondrial	Dispersing	McMillan et al. 1992	rocky
Hydrobia ventrosa	0.000101	<.05	5.05e-05	31.7145	Mitochondrial	NDL	Wilke and Davis 2000	soft-mixed
Homarus americanus	NA	>.05			Microsatellites	Dispersing	Kenchington et al. 2009	soft-mixed
Kelletia kelletii	NA	>.05			Microsatellites	Dispersing	White et al. 2010	soft-mixed
Kelletia kelletii	8.93228e-06	>.05			Microsatellites	Dispersing	Selkoe et al. 2010	soft-mixed
Littoraria cingulata	7.47e-05	<.05	7.47e-05	21.4394	Allozyme	Dispersing	Johnson and Black 1998	rocky
Littorina littorea	7e-05	<.05	7e-05	22.879	Allozyme	Dispersing	Janson 1987	rocky
Littorina saxatilis	0.000239	>.>05			Allozyme	Dispersing	Janson 1987	rocky
Littorina saxatilis	0.00185566	0.005	0.00104733	1.52874	Microsatellites	Dispersing	Makinen et al. 2008	rocky
Littorina striata	1.16e-05	>.05			RADP	Dispersing	De Wolf et al. 1998	rocky
Littorina subrotundata	0.001644	<.05	0.001644	0.97386	Mitochondrial	NDL	Kyle and Boulding 2000	rocky
Maritrema novaezealandensis	2.184e-05	0.09			Mitochondrial	Dispersing	Keeney et al. 2009	soft-mixed
Marthasterias glacialis	NA	>.05			Mitochondrial	Dispersing	Perez-Portela et al. 2010	soft-mixed
Marthasterias glacialis	7.159e-05	0.04	1.78975e-05	89.4957	Mitochondrial	Dispersing	Perez-Portela 2010	soft-mixed
Mytilus galloprovincialis	-5.686e-12	0.0796			Microsatellites	Dispersing	Ouagajjou and Presa 2015	rocky
Mytilus spp.	0.0004426	0.0001	0.0004426	3.6178	SNP	Dispersing	Zbawicka et al. 2014	rocky
Nassarius reticulatus	2.29742e-05	0.022	5.74355e-06	278.91	Mitochondrial	Dispersing	Couceiro et al. 2007	soft-mixed
Nephrops norvegicus	NA	<.05				Dispersing	Stamatis et al. 2004	soft-mixed
Nucella lamellosa	0.000241	>.05			Allozyme	NDL	Grant and Utter 1998	rocky
Nucella lamellosa	4.46425e-05	0.011	1.11606e-05	143.525	Mitochondrial	NDL	Marko 2004	rocky
Nucella lapillus	0.000900458	0.005	0.000900458	1.77812	Microsatellites	NDL	McInerney et al. 2009	rocky
Nucella ostrina	0.0001395	>.05			Microsatellites	NDL	Marko 2004	rocky
Ocinebrellus inornatus	-0.0001166	>.05			Allozyme	NDL	Garcia-Meunier et al. 2004	rocky
Octopus vulgaris	1.91264e-05	0	1.91264e-05	83.7449	Microsatellites	Dispersing	Cabranes et al. 2008	rocky
Ostrea edulis	1.82e-05	>.05			Allozyme	Dispersing	Borsa et al. 1997	rocky
Ostrea edulis	3.25318e-06	0.003	1.07266e-05	149.333	Microsatellites	Dispersing	Launey et al. 2002	rocky
Oulactis muscosa	4.01e-05	<.05	4.01e-05	39.9407	Allozyme	Dispersing	Hunt and Ayre 1989	soft-mixed
Pandalus borealis	1.43e-05	<.05	1.43e-05	112.013	Allozyme	Dispersing	Kartavtsev 1994	soft-mixed
Panulirus interruptus	0.0004	>.05			Microsatellites	Dispersing	Selkoe et al. 2010	rocky
Paracentrotus lividus						Dispersing	Penant et al. 2013	rocky
Pecten jacobaeus	3.2e-06	>.05			Allozyme	Dispersing	Ríos et al. 2002	soft-mixed
Philophthalmus sp.	-6.279e-05	>.05			Mitochondrial	Dispersing	Keeney et al 2009	rocky
Phycomenes zostericola	NA	0.001			Mitochondrial	Dispersing	Haig et al. 2010	soft-mixed
Phyllospongia alcicornis	0.000707	<.05	0.000707	2.26473	Allozyme	Dispersing	Benzie et al. 1994	rocky
Phyllospongia lamellose	0.00046	<.05	0.00046	3.48093	Allozyme	Dispersing	Benzie et al. 1994	rocky
Placopecten magellanicus	4.907e-06	>.05			Allozyme	Dispersing	Kenchington et al. 2006	soft-mixed
Placopecten magellanicus	NA	0.0005			Allozyme	Dispersing	Kenchington et al. 2006	soft-mixed
Pollicipes pollicipes	1.4e-05	0.012	3.5e-06	457.718	Mitochondrial	Dispersing	Quinteiro et al. 2007	rocky
Pocillopora meandrina	4e-05	0.0443			Microsatellites	Dispersing	Magalon et al. 2005	rocky
Pocillopora damicornis	0.008	<.05	0.008	0.200097	Allozyme	NDL	Ayre and Hughes 2000	rocky
Pocillopora verrucosa	8.353e-05	0.00569			Microsatellites	Dispersing	Ridway et al. 2008	rocky
Rapana venosa	NA	>.05			Allozyme	Dispersing	Yang et al. 2008	soft-mixed
Riftia pachyptila	9.62e-06	<.05	9.62e-06	166.512	Allozyme	Dispersing	in Vrijenhoek 1997	rocky
Semibalanus balanoides	-0.0004898	0.63			Microsatellites	Dispersing	Bell et al. 2008	rocky
Stylophora pistillata	0.036	<.05	0.036	0.0444592	Allozyme	NDL	Ayre and Hughes 2000	rocky
Synalpheus brooksi	0.000569	<.05	0.000569	2.81405	Allozyme	NDL	Duffy 1993	rocky
Synalpheus pectiniger	7.72e-05	<.05	7.72e-05	20.745	Allozyme	Dispersing	Duffy 1993	rocky
Tridacna derasa	1.11e-05	<.05	1.11e-05	144.309	Allozyme	Dispersing	Benzie 1994	soft-mixed
Tridacna maxima	8.79e-06				Allozyme	Dispersing	Benzie and Williams 1997	soft-mixed
Tridacna maxima	1.59e-05				Allozyme	Dispersing	Benzie and Williams 1997	soft-mixed
Tridacna maxima	0.00021	0.05	0.00021	7.6255	Microsatellites	Dispersing	Benzie and Williams 1997	soft-mixed
Tridacna crocea	0.000109236	0.004	2.7309e-05	58.6503	Mitochondrial	Dispersing	Kochzius and Nuryanto 2008	soft-mixed
Tridacna crocea	7.783e-05	0.001	1.94575e-05	82.3197	Mitochondrial	Dispersing	DeBoer et al. 2008	soft-mixed
Tripneustes spp.	NA	>.05			Mitochondrial	Dispersing	Lessios et al. 2003	rocky
Ventiella sulfuris	3.11e-05	<.05	3.11e-05	51.5004	Allozyme	NDL	in Vrijenhoek 1997	soft-mixed
Venus antiqua	8.26e-05	<.05	8.26e-05	19.3887	Allozyme	Dispersing	Gallardo et al. 1998	soft-mixed
Zeacumantus subcarinatus	0.0016186	0.0026	0.00040465	3.95712	Mitochondrial	NDL	Keeney et al. 2009	rocky
Zoanthus coppingeri	5.25e-05	<.05	5.25e-05	30.5062	Allozyme	Dispersing	Burnett et al. 1995	rocky
Alexandrium fundyens	6.091e-05	0.268			Microsatellites	Phytoplankton	Erdner et al. 2012
Alexandrium minutum	1.471e-06	0.504			Microsatellites	Phytoplankton	Casabianca et al. 2012
Alexandrium ostenfeldii	0.000352	0.022	0.000352	4.54907	AFLP	Phytoplankton	Tahvanainen et al 2012
Emiliania huxleyi	6.358e-05	0.013	6.358e-05	25.1895	Microsatellites	Phytoplankton	Cook et al. 2013
Pseudo-nitzchia pungens	3.724e-05	0.018	3.724e-05	43.0084	Nuclear	Phytoplankton	Casteleyn et al. 2010
Nitzschia palea	NA	<0.001			Mitochondrial	Phytoplankton	Rimet et al. 2014
Nitzschia palea	NA	<0.001			Nuclear	Phytoplankton	Rimet et al. 2014
Nitzschia palea	NA	<0.001			Chloroplast	Phytoplankton	Rimet et al. 2014
Symbiodinium glynni	NA	>.05			Microsatellites	Phytoplankton	Pettay 2013
Chattonella marina	NA	>.05			Microsatellites	Phytoplankton	Demura et al. 2014
Cochlodinium polykrikoides	4.246e-05	0.183			Microsatellites	Phytoplankton	Nagai et al. 2009
Skeletonema marinoi	1.482e-05	0.26			Microsatellites	Phytoplankton	Godhe et al. 2013
Calanus helgolandicus	5.336e-05	0.001	1.334e-05	120.075	Mitochondrial	Zooplankton	Yebra et al. 2011
Calanus helgolandicus	0.0004152	0.209			Mitochondrial	Zooplankton	Bucklin et al. 2000 JPR
Meganyctiphanes norvegica	1.207e-05	0.025	2.45175e-05	65.3288	Mitochondrial	Zooplankton	Patarnello et al. 2005
Meganyctiphanes norvegica	9.807e-05	0.008			Mitochondrial	Zooplankton	Bucklin et al. 1997
Meganyctiphanes norvegica	2.962e-05	0.069			Mitochondrial	Zooplankton	Bucklin et al. 1997
Mnemiopsis leidyi	2.568e-05	0.002	2.151e-05	74.464	Microsatellites	Zooplankton	Reusch et al. 2010
Mnemiopsis leidyi	1.734e-05	0.007			Microsatellites	Zooplankton	Bolte et al. 2013
Neomysis integer	0.0001277	0.004	3.1925e-05	50.1694	Mitochondrial	Zooplankton	Remerie et al. 2009
Litoditis marina	0.0001986	0.004	4.965e-05	32.2575	Mitochondrial	Zooplankton	Derycke et al. 2008
Sagitta setosa	0.0001349	0.001	0.0001349	11.8712	Microsatellites	Zooplankton	Peijnenburg et al. 2006
Calanus glacialis	2.137e-05	0.433			Mitochondrial	Zooplankton	Nelson et al. 2009
Calanus australis	0.000161987	>0.1			Allozyme	Zooplankton	Afanas'yev et al. 1989
Acartia clausi	-0.0003379	0.368			Mitochondrial	Zooplankton	Bucklin et al. 2000
Calanus finmarchicus	-8.558e-07	0.589			Mitochondrial	Zooplankton	Provan et al. 2009
Calanus finmarchicus	7.625e-06	0.102			Mitochondrial	Zooplankton	Bucklin et al. 2000
Calanus finmarchicus	-1.24e-06	0.33			Nuclear	Zooplankton	Bucklin et al. 2000
Calanus finmarchicus	0.0001403	0.485			Mitochondrial	Zooplankton	Bucklin et al. 2000
Calanus finmarchicus	1.259e-05	0.173			SingleNP	Zooplankton	Unal and Bucklin 2010
Calanus finmarchicus	-3.7e-05	0.888			Mitochondrial	Zooplankton	Bucklin Sundt Dahle 1996
Calanus finmarchicus		0.2789			Microsatellites	Zooplankton	Galice Hoarau (unpublished)
Calanus finmarchicus		0.164			SingleNP	Zooplankton	Galice Hoarau (unpublished)
Macrosetella gracilis	-0.0001631	0.845			Microsatellites	Zooplankton	Eberl et al. 2007
Mesopodopsis slabberi	0.0004301	0.344			Mitochondrial	Zooplankton	Remerie et al 2006
Nannocalanus minor	-1.025e-05	0.926			Mitochondrial	Zooplankton	Bucklin et al. 1996
Obelia geniculata	2.435e-05	0.221			Mitochondrial	Zooplankton	Govindarajan et al. 2005
Oithona similis	7.043e-06	0.506			Mitochondrial	Zooplankton	Cepeda et al. 2012
Pectinaria koreni	1.498e-05	0.29			Allozyme	Zooplankton	Jolly et al. 2005
Pelagia noctiluca	-5.048e-06	0.557			Mitochondrial	Zooplankton	Stopar et al. 2010
Pelagia noctiluca	7.741e-07	0.2128			Nuclear	Zooplankton	Stopar et al. 2010
Pelagia noctiluca	-5.317e-06	0.656			Microsatellites	Zooplankton	Aglieri et al. 2014
Pseudocalanus moultoni	4.127e-05	0.227			Mitochondrial	Zooplankton	Aarbakke et al. 2011
Pygospio elegans	9.187e-13	<0.001			Microsatellites	Zooplankton	Kesaniemi et al. 2012
Rhizostoma pulmo	0.0001792	0.492			Mitochondrial	Zooplankton	Lee et al. 2013
References:
Aarbakke, O. N. S., A. Bucklin, C. Halsband and F. Norrbin. 2011. Discovery of Pseudocalanus moultoni (Frost, 1989) in Northeast Atlantic waters based on mitochondrial COI sequence variation. Journal of Plankton Research 33(10): 1487-1495.
Abbiati, M., and F. Maltagliati. 1996. Allozyme evidence of genetic differentiation between populations of Hediste diversicolor (Polychaeta: Nereididae) from the western Mediterranean. Journal of the Marine Biological Association of the United Kingdom 76:637–647.
Afanas’ev, K.I., Flint, M.V., Fetisov, A.N. 1989. Genetic structure peculiarities of populations of two abundant species of the Pacific copepods. Okeanologiya 29: 300–308
Aglieri, G., C. Papetti, L. Zane, G. Milisenda, F. Boero and S. Piraino. 2014. First evidence of inbreeding, relatedness and chaotic genetic patchiness in the holoplanktonic jellyfish Pelagia noctiluca (Scyphozoa, Cnidaria). PLoS ONE 9(6): e99647.
Ayre, D. J., and T. P. Hughes. 2000. Genotypic diversity and gene flow in brooding and spawning corals along the Great Barrier Reef, Australia. Evolution 54:1590–1605.
Banks, S. C., M. P. Piggott, J. E. Williamson, U. Bové, N. J. Holbrook and L. B. Beheregaray. 2007. OCEANIC VARIABILITY AND COASTAL TOPOGRAPHY SHAPE GENETIC STRUCTURE IN A LONG-DISPERSING SEA URCHIN. Ecology 88(12): 3055-3064.
Baus, E., D. J. Darrock and M. W. Bruford 2005. Gene-flow patterns in Atlantic and Mediterranean populations of the Lusitanian sea star Asterina gibbosa. Mol Ecol 14(11): 3373-3382.
Bell, L. J., J. T. Moyer, and K.-i. Numachi. 1982. Morphological and genetic variation in Japanese populations of the anemonefish Amphiprion clarkii. Marine Biology 72:99–108.
Benzie, J. A. H. 1994. Patterns of gene flow in the Great Barrier Reef and Coral Sea. Pages 67–79 in A. Beaumont, editor. Genetics and evolution of aquatic organisms. Chapman and Hall, London, UK.
Benzie, J. A. H., and S. T. Williams. 1997. Genetic structure of giant clam (Tridacna maxima) populations in the West Pacific is not consistent with dispersal by present-day ocean currents. Evolution 51:768–783.
Benzie, J. A. H., C. Sandusky, and C. R. Williamson. 1994. Genetic structure of dictyoceratid sponge populations on the western Coral Sea reefs. Marine Biology 119:335–345.
Benzie, J. A. H., I. R. Price, and E. Ballment. 1997. Population genetics and taxonomy of Caulerpa (Chlorophyta) from the Great Barrier Reef, Australia. Journal of Phycology 33:491–504.
Bilodeau, A. L., D. L. Felder, J. E. Neigel and D. McHugh. 2005. POPULATION STRUCTURE AT TWO GEOGRAPHIC SCALES IN THE BURROWING CRUSTACEAN CALLICHIRUS ISLAGRANDE (DECAPODA, THALASSINIDEA): HISTORICAL AND CONTEMPORARY BARRIERS TO PLANKTONIC DISPERSAL. Evolution 59(10): 2125-2138.
Bird, C. E., B. S. Holland, B. W. Bowen and R. J. Toonen. 2011. Diversification of sympatric broadcast-spawning limpets (Cellana spp.) within the Hawaiian archipelago. Mol Ecol 20(10): 2128-2141
Boissin, E., T. B. Hoareau, J. P. Féral and A. Chenuil 2008. Extreme selfing rates in the cosmopolitan brittle star species complex Amphipholis squamata: data from progeny-array and heterozygote deficiency.Marine Ecology Progress Series 361: 151-159.
Bolte, S., V. Fuentes, H. Haslob, B. Huwer, D. Thibault-Botha, D. Angel, B. Galil, J. Javidpour, A. G. Moss and T. B. H. Reusch. 2013. Population genetics of the invasive ctenophore Mnemiopsis leidyi in Europe reveal source–sink dynamics and secondary dispersal to the Mediterranean Sea. Marine Ecology Progress Series 485: 25-36.
Borsa, P. 1997. Intraspecific zoogeography of the Mediterranean: population genetic analysis on sixteen Atlanto-Mediterranean species (fishes and invertebrates). Vie Milieu 47:295–305.
Bristow, G. A., and R. L. Vadas, Sr. 1991. Genetic variability in bloodworm (Glycera dibranchiata ) populations in the Gulf of Maine. Marine Biology 109:311–319.
Bucklin, A., P.H. Wiebe, O.S. Astthorsson, A. Gislason, L.D. Allen, and S.B. Smolenack. 2000. Population genetic variation of Calanus finmarchicus in Icelandic waters: preliminary evidence of genetic differences between Atlantic and Polar populations. ICES J. Mar. Res. 57:1592-1604
Bucklin, A., R. C. Sundt and G. Dahle. 1996. The population genetics of Calanus finmarchicus in the North Atlantic. Ophelia 44(1-3): 29-45.
Bucklin, A., S. B. Smolenack, A. M. Bentley and P. H. Wiebe. 1997. Gene flow patterns of the euphausiid, Meganyctiphanes norvegica, in the NW Atlantic based on mtDNA sequences for cytochrome b and cytochrome oxidase I. Journal of Plankton Research 19(11): 1763-1781.
Bucklin, A., S. Kaartvedt, M. Guarnieri and U. Goswami. 2000. Population genetics of drifting (Calanus spp.) and resident (Acartia clausi) plankton in Norwegian fjords. Journal of Plankton Research 22(7): 1237-1251.
Bucklin, A., T. C. LaJeunesse, E. Curry, J. Wallinga and K. Garrison. 1996. Molecular diversity of the copepod,Nannocalanus minor: Genetic evidence of species and population structure in the North Atlantic Ocean. Journal of Marine Research 54(2): 285-310.
Burnett, W. J., J. A. H. Benzie, J. A. Beardmore, and J. S. Ryland. 1995. Patterns of genetic subdivision in populations of a clonal cnidarian, Zoanthus coppingeri, from the Great Barrier Reef. Marine Biology 122:665–673.
Cabranes C, Fernandez-Rueda P, Martínez JL. 2008. Genetic structure of Octopus vulgaris around the Iberian Peninsula and Canary Islands as indicated by microsatellite DNA variation. ICES J Mar Sci 65:12–16
Casabianca, S., A. Penna, E. Pecchioli, A. Jordi, G. Basterretxea and C. Vernesi. 2012. Population genetic structure and connectivity of the harmful dinoflagellate Alexandrium minutum in the Mediterranean Sea. Proc Biol Sci 279(1726): 129-138.
Casteleyn, G., K. M. Evans, T. Backeljau, S. D’hondt, V. A. Chepurnov, K. Sabbe and W. Vyverman. 2009. Lack of population genetic structuring in the marine planktonic diatom Pseudo-nitzschia pungens (Bacillariophyceae) in a heterogeneous area in the Southern Bight of the North Sea. Marine Biology 156(6): 1149-1158.
Cepeda, G. D., L. Blanco-Bercial, A. Bucklin, C. M. Beron and M. D. Vinas. 2012. Molecular systematic of three species of Oithona (Copepoda, Cyclopoida) from the Atlantic Ocean: comparative analysis using 28S rDNA. PLoS ONE 7(4): e35861.
Cook, S. S., R. C. Jones, R. E. Vaillancourt and G. M. Hallegraeff. 2013. Genetic differentiation among Australian and Southern Ocean populations of the ubiquitous coccolithophoreEmiliania huxleyi(Haptophyta). Phycologia 52(4): 368-374.
Coscia, I., P. E. Robins, J. S. Porter, S. K. Malham and J. E. Ironside. 2012. Modelled larval dispersal and measured gene flow: seascape genetics of the common cockle Cerastoderma edule in the southern Irish Sea. Conservation Genetics 14(2): 451-466.
Couceiro, L., R. Barreiro, J. M. Ruiz and E. E. Sotka. 2007. Genetic isolation by distance among populations of the netted dog whelk Nassarius reticulatus (L.) along the European Atlantic coastline. J Hered 98(6): 603-610.
de Wolf, H., T. Backeljau and R. Verhagen. 1998. Congruence between allozyme and RAPD data in assessing macrogeographical genetic variation in the periwinkle Littorina striata (Mollusca, Gastropoda). Heredity 81(5): 486-492.
DeBoer, T. S., M. D. Subia, M. V. Erdmann, K. Kovitvongsa and P. H. Barber. 2008. Phylogeography and limited genetic connectivity in the endangered boring giant clam across the Coral Triangle. Conserv Biol 22(5): 1255-1266.
Demura, M., T. Nakayama, F. Kasai and M. Kawachi. 2014. Genetic structure of Japanese Chattonella marina (Raphidophyceae) populations revealed using microsatellite markers. Phycological Research 62(2): 102-108.
Derycke, S., T. Remerie, T. Backeljau, A. Vierstraete, J. Vanfleteren, M. Vincx and T. Moens. 2008. Phylogeography of the Rhabditis (Pellioditis) marina species complex: evidence for long-distance dispersal, and for range expansions and restricted gene flow in the northeast Atlantic. Mol Ecol 17(14): 3306-3322.
Destombe, C., J. Godin, C. Lefebvre, O. Dehorter, and P. Vernet. 1992. Differences in dispersal abilities of haploid and diploid spores of Gracilaria verrucosa (Gracilariales, Rhodophyta). Botanica Marina 35:93–98.
Díaz-Ferguson, E., R. Haney, J. Wares and B. Silliman. 2010. Population Genetics of a Trochid Gastropod Broadens Picture of Caribbean Sea Connectivity. PLoS ONE 5(9): e12675.
Domingues, C. P., S. Creer, M. I. Taylor, H. Queiroga and G. R. Carvalho. 2010. Genetic structure of Carcinus maenas within its native range: larval dispersal and oceanographic variability. Marine Ecology Progress Series 410: 111-123.
Duffy, J. E. 1993. Genetic population structure in two tropical sponge-dwelling shrimps that differ in dispersal potential. Marine Biology 116:459–470.
Dupont, L., C. Ellien and F. Viard. 2007. Limits to gene flow in the slipper limpet Crepidula fornicata as revealed by microsatellite data and a larval dispersal model. Marine Ecology Progress Series 349: 125-138.
Eberl, R., S. Cohen, F. Cipriano and E. J. Carpenter. 2007. Genetic diversity of the pelagic harpacticoid copepod Macrosetella gracilis on colonies of the cyanobacterium Trichodesmium spp. Aquatic Biology 1(1): 33-43.
Engelen, A. H., J. L. Olsen, A. M. Breeman, and W. T. Stam. 2001. Genetic differentiation in Sargassum polyceratium (Fucales: Phaeophyceae) around the island of Curacao (Netherlands Antilles). Marine Biology 139:267–277.
Erdner, D. L., M. Richlen, L. A. McCauley and D. M. Anderson. 2011. Diversity and dynamics of a widespread bloom of the toxic dinoflagellate Alexandrium fundyense. PLoS ONE 6(7): e22965.
G, Penant., A. Didier, JP. Feral and Chenuil. A. 2013. Planktonic larvae do not ensure gene flow in the edible sea urchin Paracentrotus lividus. Marine Ecology Progress Series 480: 155-170.
Gallardo, M. H., and J. I. Carrasco. 1996. Genetic cohesiveness among populations of Concholepas concholepas (Gastropoda, Muricidae) in southern Chile. Journal of Experimental Marine Biology and Ecology 197:237–249.
Godhe, A., J. Egardt, D. Kleinhans, L. Sundqvist, R. Hordoir and P. R. Jonsson. 2013. Seascape analysis reveals regional gene flow patterns among populations of a marine planktonic diatom. Proc Biol Sci 280(1773): 20131599.
Gold, J. R., and T. F. Turner. 2002. Population structure of red drum (Sciaenops ocellatus) in the northern Gulf of Mexico, as inferred from variation in nuclear-encoded microsatellites. Marine Biology 140:249–265.
Goldson, A. J., R. N. Hughes, and C. J. Gliddon. 2001. Population genetic consequences of larval dispersal mode and hydrography: a case study with bryozoans. Marine Biology 138:1037–1042.
Gomez, A., R. N. Hughes, P. J. Wright, G. R. Carvalho and D. H. Lunt. 2007. Mitochondrial DNA phylogeography and mating compatibility reveal marked genetic structuring and speciation in the NE Atlantic bryozoan Celleporella hyalina. Mol Ecol 16(10): 2173-2188.
Govindarajan, A. F., K. M. Halanych and C. W. Cunningham. 2005. Mitochondrial evolution and phylogeography in the hydrozoan Obelia geniculata (Cnidaria). Marine Biology 146(2): 213-222.
Grant, W. S., and B. W. Bowen. 1998. Shallow population histories in deep evolutionary lineages of marine fishes: Insights from sardines and anchovies and lessons for conservation. Journal of Heredity 89:415–426.
Gruenthal, K. M. and R. S. Burton. 2008. Genetic structure of natural populations of the California black abalone (Haliotis cracherodii Leach, 1814), a candidate for endangered species status. Journal of Experimental Marine Biology and Ecology 355(1): 47-58.
Haig, J. A., R. M. Connolly and J. M. Hughes. 2010. Little shrimp left on the shelf: the roles that sea-level change, ocean currents and continental shelf width play in the genetic connectivity of a seagrass-associated species. Journal of Biogeography 37(8): 1570-1583.
Hamm, D. E. and R. S. Burton. 2000. Population genetics of black abalone, Haliotis cracherodii, along the central California coast. Journal of Experimental Marine Biology and Ecology 254(2): 235-247
Hellberg, M. E. 1994. Relationships between inferred levels of gene flow and geographic distance in a philopatric coral, Balanophyllia elegans. Evolution 48:1829–1854.
Hoskin, M. G. 1997. Effects of contrasting modes of larval development on the genetic structures of populations of three species of prosobranch gastropods. Marine Biology 127:647–656.
Hunt, A., and D. J. Ayre. 1989. Population structure in the sexually reproducing sea anemone Oulactis muscosa. Marine Biology 102:537–544.
Janson, K. 1987. Allozyme and shell variation in two marine snails (Littorina, Prosobranchia) with different dispersal abilities. Biological Journal of the Linnean Society 30:245–256.
Johnson, M. S., and R. Black. 1998. Effects of isolation by distance and geographical discontinuity on genetic subdivision of Littoraria cingulata. Marine Biology 132:295–303.
Jolly, M. T., D. Jollivet, F. Gentil, E. Thiebaut and F. Viard. 2005. Sharp genetic break between Atlantic and English Channel populations of the polychaete Pectinaria koreni, along the North coast of France. Heredity (Edinb) 94(1): 23-32.
Kartavtsev, Y. P. 1994. Wide-scale genetic differentiation among pink shrimp Pandalus borealis populations. Pages 41-53 in A. Beaumont, editor. Genetics and evolution of aquatic organisms. Chapman and Hall, London.
Keeney, D. B., T. M. King, D. L. Rowe and R. Poulin. 2009. Contrasting mtDNA diversity and population structure in a direct-developing marine gastropod and its trematode parasites. Mol Ecol 18(22): 4591-4603.
Kenchington, E. L., G. C. Harding, M. W. Jones and P. A. Prodohl. 2009. Pleistocene glaciation events shape genetic structure across the range of the American lobster, Homarus americanus.Mol Ecol 18(8): 1654-1667.
Kesaniemi, J. E., E. Geuverink and K. E. Knott. 2012. Polymorphism in developmental mode and its effect on population genetic structure of a spionid polychaete, Pygospio elegans. Integr Comp Biol 52(1): 181-196.
Kochzius, M. and A. Nuryanto. 2008. Strong genetic population structure in the boring giant clam, Tridacna crocea, across the Indo-Malay Archipelago: implications related to evolutionary processes and connectivity. Mol Ecol 17(17): 3775-3787.
Kyle, C. J., and E. G. Boulding. 2000. Comparative population genetic structure of marine gastropods (Littorina spp.) with and without pelagic larval dispersal. Marine Biology 137:835–845.
Launey, S., C. Ledu, P. Boudry, F. Bonhomme and Y. Naciri-Graven. 2002. "Geographic Structure in the European Flat Oyster (Ostrea edulis L.) as Revealed by Microsatellite Polymorphism. Journal of Heredity 93(5): 331-351.
Lee, P. L., M. N. Dawson, S. P. Neill, P. E. Robins, J. D. Houghton, T. K. Doyle and G. C. Hays. 2013. Identification of genetically and oceanographically distinct blooms of jellyfish. J R Soc Interface 10(80): 20120920.
Lessios, H.A., Kane, J. & Robertson, D.R. 2003. Phylogeography of the pantropical sea urchin Tripneustes: contrasting patterns of population structure between oceans. Evolution 57 : 2026–2036.
Lopez-Legentil, S., X. Turon and S. Planes. 2006. Genetic structure of the star sea squirt, Botryllus schlosseri, introduced in southern European harbours. Mol Ecol 15(13): 3957-3967.
Magalon, H., M. Adjeroud and M. Veuille. 2005. Patterns of genetic variation do not correlate with geographical distance in the reef-building coral Pocillopora meandrina in the South Pacific. Mol Ecol 14(7): 1861-1868.
Mäkinen, T., M. Panova, K. Johannesson, A. Tatarenkov, C. Appelqvist and C. André. 2008. Genetic differentiation on multiple spatial scales in an ecotype-forming marine snail with limited dispersal: Littorina saxatilis. Biological Journal of the Linnean Society 94(1): 31-40.
Mariani S, Ketmaier V, de Matthaeis E. 2002. Genetic structuring and gene flow in Cerastoderma glaucum (Bivalvia: Cardiidae): evidence from allozyme variation at different geographic scales. Mar Biol 140:687–698.
Mariani, S., V. Ketmaier, and E. De Matthaeis. 2002. Genetic structuring and gene flow in Cerastoderma glaucum (Bivalvia:Cardiidae): evidence from allozyme variation at different geographic scales. Marine Biology 140:687–697.
Marko, P. B. 2004. What's larvae got to do with it?' Disparate patterns of post-glacial population structure in two benthic marine gastropods with identical dispersal potential. Mol Ecol 13(3): 597-611.
Martel C, Viard F, Bourguet D & Garcia-Meunier P. 2004. Invasion by the marine gastropod Ocinebrellus inornatus in France. II Expansion along the atlantic coast. Marine Ecology Progress Series, 273, 163-172.
Mathews, L. M. 2007. Evidence for high rates of in-pair paternity in the socially monogamous snapping shrimp Alpheus angulosus. Aquatic Biology 1: 55-62.
McCartney, M. A., G. Keller, and H. A. Lessios. 2000. Dispersal barriers in tropical oceans and speciation in Atlantic and eastern Pacific sea urchins of the genus Echinometra. Molecular Ecology 9:1391–1400.
McInerney, C. E., A. L. Allcock, M. P. Johnson and P. A. Prodöhl. 2009. Understanding marine reserve function in a seascape genetics context: Nucella lapillus in Strangford Lough (Northern Ireland) as an example. Aquatic Biology 7(1-2): 45-58.
McMillan, W. O., R. A. Raff, and S. R. Palumbi. 1992. Population genetic consequences of developmental evolution in sea urchins genus Heliocidaris. Evolution 46:1299–1312.
Murray-Jones, S. E., and D. J. Ayre. 1997. High levels of gene flow in the surf bivalve Donax deltoides (Bivalvia:Donacidae) on the east coast of Australia. Marine Biology 128:83–89.
Nagai, S., G. Nishitani, S. Sakamoto, T. Sugaya, C. K. Lee, C. H. Kim, S. Itakura and M. Yamaguchi. 2009. Genetic structuring and transfer of marine dinoflagellate Cochlodinium polykrikoides in Japanese and Korean coastal waters revealed by microsatellites. Mol Ecol 18(11): 2337-2352.
Nelson, R. J., E. C. Carmack, F. A. McLaughlin and G. A. Cooper. 2009. Penetration of Pacific zooplankton into the western Arctic Ocean tracked with molecular population genetics. Marine Ecology Progress Series 381: 129-138.
Nishida, M., and J. S. Lucas. 1988. Genetic differences between geographic populations of the crown-of-thorns starfish throughout the Pacific region. Marine Biology 98:359–368.
Ouagajjou, Y. and P. Presa. 2015. The connectivity of Mytilus galloprovincialis in northern Morocco: A gene flow crossroads between continents. Estuarine, Coastal and Shelf Science 152: 1-10.
Palumbi, S. R. 2003. Population genetics, demographic connectivity and the design of marine reserves. Ecological Applications 13:S146–S158.
Palumbi, S. R., G. Grabowsky, T. Duda, L. Geyer, and N. Tachino. 1997. Speciation and population genetic structure in tropical Pacific sea urchins. Evolution 51:1506–1517.
Pannacciulli, F. G., J. D. D. Bishop, and S. J. Hawkins. 1997. Genetic structure of populations of two species of Chthamalus (Crustacea:Cirripedia) in the north-east Atlantic and Mediterranean. Marine Biology 128:73–82.
Papetti, C., L. Zane, E. Bortolotto, A. Bucklin and T. Patarnello. 2005. Genetic differentiation and local temporal stability of population structure in the euphausiid Meganyctiphanes norvegica.Marine Ecology Progress Series 289: 225-235.
Parsons, K. E. 1996. The genetic effects of larval dispersal depend on spatial scale and habitat characteristics. Marine Biology 126:403–414.
Peijnenburg, K. T., C. Fauvelot, J. A. Breeuwer and S. B. Menken. 2006. Spatial and temporal genetic structure of the planktonic Sagitta setosa (Chaetognatha) in European seas as revealed by mitochondrial and nuclear DNA markers. Mol Ecol 15(11): 3319-3338.
Pérez-Portela, R., A. Villamor and V. Almada. 2010. Phylogeography of the sea star Marthasterias glacialis (Asteroidea, Echinodermata): deep genetic divergence between mitochondrial lineages in the north-western mediterranean. Marine Biology 157(9): 2015-2028
Pettay, D. T. and T. C. Lajeunesse. 2013. Long-range dispersal and high-latitude environments influence the population structure of a "stress-tolerant" dinoflagellate endosymbiont. PLoS ONE 8(11): e79208.
Piggott, M. P., S. C. Banks, P. Tung and L. B. Beheregaray. 2008. Genetic evidence for different scales of connectivity in a marine mollusc. Marine Ecology Progress Series 365: 127-136.
Provan, J., G. E. Beatty, S. L. Keating, C. A. Maggs and G. Savidge. 2009. High dispersal potential has maintained long-term population stability in the North Atlantic copepod Calanus finmarchicus. Proc Biol Sci 276(1655): 301-307.
Quinteiro, J., J. Rodríguez-Castro and M. Rey-Méndez. 2007. Population genetic structure of the stalked barnacle Pollicipes pollicipes (Gmelin, 1789) in the northeastern Atlantic: influence of coastal currents and mesoscale hydrographic structures. Marine Biology 153(1): 47-60.
Remerie, T., A. Vierstraete, P. H. H. Weekers, J. R. Vanfleteren and A. Vanreusel. 2009. Phylogeography of an estuarine mysid,Neomysis integer(Crustacea, Mysida), along the north-east Atlantic coasts. Journal of Biogeography 36(1): 39-54.
Remerie, T., T. Bourgois, D. Peelaers, A. Vierstraete, J. Vanfleteren and A. Vanreusel. 2006. Phylogeographic patterns of the mysid Mesopodopsis slabberi (Crustacea, Mysida) in Western Europe: evidence for high molecular diversity and cryptic speciation.Marine Biology 149(3): 465-481.
Reusch, T. B., S. Bolte, M. Sparwel, A. G. Moss and J. Javidpour. 2010. Microsatellites reveal origin and genetic diversity of Eurasian invasions by one of the world's most notorious marine invader, Mnemiopsis leidyi (Ctenophora). Mol Ecol 19(13): 2690-2699.
Ridway, T., Riginos, C ., Davis, J., Hoeg-Guldberg, O. 2008. Genetic connectivity patterns of Pocillopora verrucosa in southern African Marine Protected Areas. Marine Ecology Progress Series 354: 161-168.
Rimet, F., R. Trobajo, D. G. Mann, L. Kermarrec, A. Franc, I. Domaizon and A. Bouchez. 2014. When is sampling complete? The effects of geographical range and marker choice on perceived diversity in Nitzschia palea (Bacillariophyta). Protist 165(3): 245-259.
Rios, C., Sanz, S., Saavedra, C., Pena, J.B., 2002. Allozyme variation in populations of scallops, Pecten jacobaeus (L.) and P. maximus (L.) (Bivalvia: Pectinidae), across the Almeria-Oran front. J. Exp. Mar. Biol. Ecol. 267, 223-244.
Rose, C. G., K. T. Paynter and M. P. Hare. 2006. Isolation by distance in the eastern oyster, Crassostrea virginica, in Chesapeake Bay. J Hered 97(2): 158-170.
Russo, C. A. M., A. M. Sole-Cava, and J. P. Thorpe. 1994. Population structure and genetic variation in two tropical sea anemones (Cnidaria, Actinidae) with different reproductive strategies. Marine Biology 119:267–276.
Selkoe KA, Watson JR, White C, Horin TB, Iacchei M, Mitarai S, Siegel DA, Gaines SD, Toonen RJ. 2010. Taking the chaos out of genetic patchiness: seascape genetics reveals ecological and oceanographic drivers of genetic patterns in three temperate reef species. Mol Ecol. 19:3708–3726
Simon-Bouhet, B., P. Garcia-Meunier and F. Viard. 2006. Multiple introductions promote range expansion of the mollusc Cyclope neritea (Nassariidae) in France: evidence from mitochondrial sequence data. Mol Ecol 15(6): 1699-1711.
Stamatis, C., A. Triantafyllidis, K. A. Moutou and Z. Mamuris. 2004. Mitochondrial DNA variation in Northeast Atlantic and Mediterranean populations of Norway lobster, Nephrops norvegicus. Mol Ecol 13(6): 1377-1390.
Stopar, K., A. Ramsak, P. Trontelj and A. Malej. 2010. Lack of genetic structure in the jellyfish Pelagia noctiluca (Cnidaria: Scyphozoa: Semaeostomeae) across European seas. Mol Phylogenet Evol 57(1): 417-428.
Tahvanainen, P., T. J. Alpermann, R. I. Figueroa, U. John, P. Hakanen, S. Nagai, J. Blomster and A. Kremp. 2012. Patterns of post-glacial genetic differentiation in marginal populations of a marine microalga. PLoS ONE 7(12): e53602.
Todd, C. D., W. J. Lambert, and J. P. Thorpe. 1998. The genetic structure of intertidal populations of two species of nudibranch molluscs with planktrophic and pelagic lecithotropic larval stages: Are pelagic larvae "for" dispersal? Journal of Experimental Marine Biology and Ecology 228:1–28.
Unal, E. and A. Bucklin. 2010. Basin-scale population genetic structure of the planktonic copepod Calanus finmarchicus in the North Atlantic Ocean. Progress in Oceanography 87(1-4): 175-185.
Vrijenhoek, R. C. 1997. Gene Flow and Genetic Diversity in Naturally Fragmented Metapopulations of Deep-Sea Hydrothermal Vent Animals. Journal of Heredity 88(4): 285-293.
Weetman, D., L. Hauser, M. K. Bayes, J. R. Ellis and P. W. Shaw. 2006. Genetic population structure across a range of geographic scales in the commercially exploited marine gastropod Buccinum undatum. Marine Ecology Progress. Series 317: 157-169
White, C., K. A. Selkoe, J. Watson, D. A. Siegel, D. C. Zacherl and R. J. Toonen. 2010. Ocean currents help explain population genetic structure. Proceedings of the Royal Society B: Biological Sciences 277(1688): 1685-1694.
Wilke, T., and G. M. Davis. 2000. Infraspecific mitochondrial sequence diversity in Hydrobia ulvae and Hydrobia ventrosa (Hydrobiidae: Rissooidea: Gastropoda): Do their different life histories affect biogeographic patterns and gene flow? Biological Journal of the Linnean Society 70:89–105.
Yang, J., Q. Li, L. Kong, X. Zheng and R. Wang. 2008. Genetic Structure of the Veined Rapa Whelk (Rapana venosa) Populations Along the Coast of China. Biochemical Genetics 46(9-10): 539-548
Yasuda, N., C. Taquet, S. Nagai, T. Yoshida and M. Adjeroud 2014. Genetic connectivity of the coral-eating sea starAcanthaster planciduring the severe outbreak of 2006-2009 in the Society Islands, French Polynesia. Marine Ecology: n/a-n/a.
Yasuda, N., S. Nagai, M. Hamaguchi, K. Okaji, K. Gerard and K. Nadaoka. 2009. Gene flow of Acanthaster planci (L.) in relation to ocean currents revealed by microsatellite analysis. Mol Ecol 18(8): 1574-1590.
Yebra L, Bonnet D, Harris RP, Lindeque PK, Peijnenburg KTCA. 2011. Barriers in the pelagic: population structuring of Calanus helgolandicus and C. euxinus in ­European waters. Mar Ecol Prog Ser 428:135-149
Zbawicka, M., T. Sanko, J. Strand and R. Wenne. 2014. New SNP markers reveal largely concordant clinal variation across the hybrid zone between Mytilus spp. in the Baltic Sea. Aquatic Biology 21(1): 25-36.
Zulliger, D. E., S. Tanner, M. Ruch and G. Ribi. 2009. Genetic structure of the high dispersal Atlanto-Mediterreanean sea star Astropecten aranciacus revealed by mitochondrial DNA sequences and microsatellite loci. Marine Biology 156(4): 597-610.
